# Supplementary material for: [18F]FAPI-74 PET for Preoperative Assessment of Peritoneal Dissemination in Ovarian Cancer: A Case Series with Surgical and Histopathological Correlation
Source: Curr Oncol. 2026 Jun 29;33(7):389. doi: 10.3390/curroncol33070389 (PMC13409096; doi:10.3390/curroncol33070389)
Supplement: Supplementary file 1 [file curroncol-33-00389-s001.zip]

Archive with 1 entries (1 files):
- curroncol-4349380-supplementary.pdf
